# Supplementary material for: A CRISPR-Cas9-based reporter system for single-cell detection of extracellular vesicle-mediated functional transfer of RNA
Source: Nat Commun. 2020 Feb 28;11:1113. doi: 10.1038/s41467-020-14977-8 (PMC7048928; doi:10.1038/s41467-020-14977-8)
Supplement: Supplementary file 3 — Source Data [file 41467_2020_14977_MOESM3_ESM.xlsx]

## Sheet: Figure 1C
HEK293T reporter cells
Conditions:	Reporter cells with PBS
	Reporter cells transfected with LentiGuide-Puro Non-Targeting sgRNA
	Reporter cells transfected with LentiGuide-Puro Targeting-sgRNA
%eGFP+ cells within mCherry+ cells
	1	2	3	Avg	StDev
PBS	0.078	0.014	0	0.0306667	0.0415853
NT sgRNA	0.057	0.034	0.07	0.0536667	0.01823
T sgRNA	64.1	71.8	70.6	68.8333	4.14287

## Sheet: Figure 1F
HEK293T reporter cells
MDA-MB-231 donor cells
Conditions:	Untreated HEK293T reporter cells
	5 day co-culture HEK293T reporter cells and MDA-MB-231 NT donor cells
	5 day co-culture HEK293T reporter cells and MDA-MB-231 T donor cells
%eGFP+ cells within mCherry+ cells
	1	2	3	4	5	6	Avg	StDev
Untreated reporter cells	0.011	0	0.0187933	0.0196667	0.0143333	0.021	0.0141322	0.00786249
CC reporters + donor with NT sgRNA	0.0198633	0	0.0117733	0.0207733	0.0294	0.00817333	0.0149972	0.0104533
CC reporters + donor with T sgRNA	0.16	0.113333	0.143333	0.233333	0.166667	0.15	0.161111	0.0399259

## Sheet: Figure 1G
HEK293T reporter cells
MDA-MB-231 donor cells
Conditions:	5 day co-culture with various reporter cell : donor cell ratios
%eGFP+ cells within mCherry+ cells
	1	2	3	Avg	StDev
1:10 reporter cell : donor cells	0.03	0.077	0.093	0.0666667	0.0327465
1:5 reporter cell : donor cells	0.05	0.11	0.11	0.09	0.034641
1:2 reporter cell : donor cells	0.076	0.1	0.12	0.0986667	0.0220303
1:1 reporter cell : donor cells	0.1	0.1	0.16	0.12	0.034641
10:1 reporter cell : donor cells	0.17	0.14	0.22	0.176667	0.0404145
50:1 reporter cell : donor cells	0.16	0.15	0.25	0.186667	0.0550757

## Sheet: Figure 2C
HEK293T reporter cells
MDA-MB-231 donor cells
Conditions:	Untreated HEK293T reporter cells
	10 day transwell co-culture HEK293T reporter cells and MDA-MB-231 NT donor cells
	10 day transwell co-culture HEK293T reporter cells and MDA-MB-231 T donor cells
%eGFP+ cells within mCherry+ cells
	1	2	3	Avg	StDev
Untreated reporter cells	0.015	0.00638333	0.00799667	0.00979333	0.00458069
Transwell co-culture with NT sgRNA donor cells	0.00942	0.01278	0.00512	0.00910667	0.0038396
Transwell co-culture with T sgRNA donor cells	0.03	0.0346667	0.0196667	0.0281111	0.00767632

## Sheet: Figure 2D
HEK293T reporter cells
MDA-MB-231 donor cells
Conditions:	Untreated HEK293T reporter cells
	10 day transwell co-culture HEK293T reporter cells and MDA-MB-231 T donor cells with vehicle (DMSO)
	10 day transwell co-culture HEK293T reporter cells and MDA-MB-231 T donor cells with GW4869
%eGFP+ cells within mCherry+ cells
	1	2	3	4	Avg	StDev
Untreated reporter cells	0.00855	0.0063	0.00615	0.00301	0.0060025	0.00227706
Direct co-culture +Vehicle	0.035	0.032	0.024	0.036	0.03175	0.00543906
Direct co-culture GW4869	0.022	0.014	0.013	0.00805	0.0142625	0.00577716

## Sheet: Figure 2E
HEK293T reporter cells
MDA-MB-231 donor cells
Conditions:	Untreated HEK293T reporter cells
	5 day direct co-culture HEK293T reporter cells and MDA-MB-231 T donor cells with vehicle (DMSO)
	5 day direct co-culture HEK293T reporter cells and MDA-MB-231 T donor cells with GW4869
%eGFP+ cells within mCherry+ cells
	1	2	3	4	Avg	StDev
Untreated reporter cells	0.015	0.0140967	0.0052	0.01131	0.0114017	0.00442267
Direct co-culture +Vehicle	0.18	0.166667	0.126667	0.163333	0.159167	0.0228319
Direct co-culture GW4869	0.026	0.0856667	0.073	0.049	0.0584167	0.0264244

## Sheet: Figure 3B
NTA Experiment Summary File
Created with NTA 3.3 Dev Build 3.3.104
[Experiment Details]
Software Version	NTA 3.3 Dev Build 3.3.104
Experiment Name	Flask-EVs 2019-02-04 19-51-10.nano
Operator Name	dan
Time Captured	2019-02-04 19:51:10
Sample Description	EVs 19
Pre-treatment
Diluent	5000
Remarks
Filename:	Flask-EVs 2019-02-04 19-51-43	Flask-EVs 2019-02-04 19-52-20	Flask-EVs 2019-02-04 19-52-57	Flask-EVs 2019-02-04 19-53-34	Flask-EVs 2019-02-04 19-54-11
[Conditions]
Temperature/C	25004	24992	25007	25002	24988
Viscosity/cP	0.888611	0.888854	0.888550	0.888652	0.888935
Camera Type	sCMOS	sCMOS	sCMOS	sCMOS	sCMOS
Laser Type	Blue405	Blue405	Blue405	Blue405	Blue405
Camera Level	15	15	15	15	15
Slider Shutter	1200	1200	1200	1200	1200
Slider Gain	500	500	500	500	500
Shutter/ms	30000000	30000000	30000000	30000000	30000000
Camera Histogram Upper Limit	2470	2470	2470	2470	2470
Camera Histogram Lower Limit	0	0	0	0	0
Frame rate/fps	24982500	24982500	24982500	24982500	24982500
Syringe Pump Speed/AU	0	0	0	0	0
[Settings]
Detection Threshold	6	6	6	6	6
Max Jump Mode	Auto	Auto	Auto	Auto	Auto
Max Jump Distance	129352	124953	122104	126491	123796
Blur	Auto	Auto	Auto	Auto	Auto
Min Track Length	Auto	Auto	Auto	Auto	Auto
First frame	0	0	0	0	0
Total frames analysed	749	749	749	749	749
[Exclusion Regions]
No Exclusion Regions Used
[Results]						Average	Standard Error
Dilution factor (concentrations adjusted for this factor)	Not recorded	Not recorded	Not recorded	Not recorded	Not recorded
Concentration (Particles / ml)	1.39e+09	1.51e+09	1.78e+09	1.44e+09	1.46e+09	1.52e+09	6.88e+07
Particles per frame	70.7	76.6	90.5	73.2	74.2	77.0	3.5
Centres per frame	83.6	94.1	107.3	90.7	91.3	93.4	3.9
Completed tracks	6370	7634	8664	7215	6801
X-Drift (pix/frame)	0.3	0.2	0.1	0.2	0.1
Y-Drift (pix/frame)	0.0	0.0	-0.0	-0.0	-0.0
[Information]
Completed Tracks	OK	OK	OK	OK	OK
Concentration	OK	OK	OK	OK	OK
Video length	OK	OK	OK	OK	OK
Noise level	No	Noise detected	No	Noise detected	Noise detected
Vibration detected	No	No	No	No	No
Vibration correction applied	No	No	No	No	No
Settings changed?	No	No	No	No	No
Errors (1)
Errors (2)
[Data Included]
Size distribution - Number weighting - With Percentiles
[Size Data]
Analysis Method	FTLA
Weighting	Number
Filename	Flask-EVs 2019-02-04 19-51-43	Flask-EVs 2019-02-04 19-52-20	Flask-EVs 2019-02-04 19-52-57	Flask-EVs 2019-02-04 19-53-34	Flask-EVs 2019-02-04 19-54-11	Average	Standard Error
Mean	101.3	105.4	101.4	103.9	108.5	104.1	1.3
Mode	72.1	77.8	78.1	89.2	85.8	80.6	3.0
SD	42.6	52.7	47.9	42.4	46.0	46.3	1.9
D10	65.2	62.2	66.6	62.4	66.1	64.5	0.9
D50	94.3	90.0	84.1	91.8	90.9	90.2	1.7
D90	157.8	159.6	161.8	155.4	174.7	161.9	3.4
Valid Tracks	1776.0	1962.0	2230.0	1704.0	1764.0
Graph Data
Bin centre (nm)	Concentration (particles / ml)	Concentration (particles / ml)	Concentration (particles / ml)	Concentration (particles / ml)	Concentration (particles / ml)	Concentration average	Standard Error
0.5	0	0	0	0	0	0	0
1.5	0	0	0	0	0	0	0
2.5	0	0	0	0	0	0	0
3.5	0	0	0	0	0	0	0
4.5	0	0	0	0	0	0	0
5.5	0	0	0	0	0	0	0
6.5	0	0	0	0	0	0	0
7.5	0	0	0	0	0	0	0
8.5	0	0	0	0	0	0	0
9.5	0	0	0	0	0	0	0
10.5	0	0	0	0	0	0	0
11.5	0	0	0	0	0	0	0
12.5	0	0	0	0	0	0	0
13.5	0	0	0	0	0	0	0
14.5	0	0	0	0	0	0	0
15.5	0	0	0	0	0	0	0
16.5	0	0	0	0	0	0	0
17.5	0	0	0	0	0	0	0
18.5	0	0	0	0	0	0	0
19.5	0	0	0	0	0	0	0
20.5	0	0	0	1	0	0	0
21.5	0	0	0	3	0	0	0
22.5	0	0	0	10	0	2	2
23.5	0	0	0	27	0	5	5
24.5	0	0	0	67	0	13	13
25.5	0	0	1	158	0	32	31
26.5	0	0	5	350	2	72	70
27.5	0	0	19	737	11	153	146
28.5	0	0	59	1475	45	316	290
29.5	0	0	160	2817	154	626	549
30.5	0	2	386	5150	448	1197	993
31.5	0	5	840	9044	1137	2205	1725
32.5	0	11	1681	15302	2561	3911	2890
33.5	0	22	3149	25024	5219	6683	4691
34.5	0	45	5616	39679	9818	11032	7396
35.5	2	90	9662	61189	17390	17667	11356
36.5	41	178	16222	92018	29544	27601	17021
37.5	597	345	26792	135260	48879	42375	24925
38.5	5792	664	43742	194707	79625	64906	35450
39.5	38154	1271	70735	274862	128450	102695	47843
40.5	175797	2431	113209	380881	205294	175523	62009
41.5	586115	4661	178839	518415	323693	322345	107130
42.5	1467696	8997	277750	693367	499740	589510	247411
43.5	2870012	17521	422197	911620	748735	994017	493297
44.5	4557285	34412	625437	1178811	1079469	1495083	791823
45.5	6103381	67961	899713	1500274	1488082	2011882	1055751
46.5	7144370	134145	1253670	1881222	1955232	2473728	1212374
47.5	7551816	262303	1689958	2327196	2449684	2856191	1236575
48.5	7420822	502579	2203962	2844683	2937728	3181955	1146231
49.5	6952112	932451	2784349	3441706	3393886	3500901	975607
50.5	6342837	1655891	3415465	4128113	3807620	3869985	751476
51.5	5734466	2786316	4080911	4915213	4183840	4340149	488920
52.5	5207811	4408507	4767155	5814440	4538757	4947334	255876
53.5	4799203	6528534	5466178	6834783	4894245	5704588	417699
54.5	4519555	9037198	6176631	7978891	5273219	6597099	839913
55.5	4369010	11715226	6903568	9238134	5696959	7584579	1306967
56.5	4346363	14287660	7657252	10587438	6184145	8612572	1748101
57.5	4454799	16503764	8451653	11981438	6750930	9628517	2112323
58.5	4705693	18203317	9303156	13353951	7411355	10595494	2366291
59.5	5121733	19342226	10229802	14622658	8177567	11498797	2495854
60.5	5740039	19976736	11251140	15699648	9059480	12345408	2501137
61.5	6615275	20224649	12388592	16506349	10063658	13159705	2388757
62.5	7821854	20224834	13666078	16989102	11191399	13978654	2166221
63.5	9452922	20107927	15110530	17130594	12436242	14847643	1842138
64.5	11611765	19981220	16751866	16953365	13781418	15815927	1437595
65.5	14389329	19924600	18621935	16514449	15198073	16929677	1035798
66.5	17821903	19992696	20751949	15893400	16645205	18221031	938209
67.5	21829663	20219168	23168005	15177938	18072114	19693377	1412991
68.5	26153079	20620641	25884444	14451388	19423565	21306623	2184666
69.5	30325556	21199131	28895240	13784535	20647048	22970302	3017594
70.5	33729076	21942705	32164217	13232413	21700583	24553799	3776484
71.5	35750781	22824754	35615861	12835050	22559163	25917122	4374618
72.5	35992204	23802607	39129431	12620495	23218124	26952572	4792012
73.5	34425319	24816614	42539649	12608529	23692692	27616561	5086921
74.5	31402261	25790952	45646792	12813907	24014047	27933592	5358861
75.5	27513720	26637424	48237133	13248428	24223171	27971975	5672319
76.5	23382670	27262975	50111580	13921500	24364036	27808552	6008436
77.5	19500402	27580681	51116947	14839112	24477460	27502920	6289650
78.5	16159505	27522634	51172218	16001287	24596401	27090409	6437366
79.5	13472091	27051939	50282650	17398347	24742901	26589586	6409106
80.5	11429195	26170603	48537812	19006558	24926510	26014135	6206247
81.5	9962251	24920782	46094464	20784115	25143895	25381102	5865939
82.5	8987663	23378680	43149502	22668666	25379405	24712783	5447911
83.5	8432041	21642559	39910245	24577636	25606454	24033787	5019778
84.5	8243162	19818018	36568795	26412279	25789745	23366400	4640887
85.5	8392580	18004160	33284610	28065587	25888355	22727058	4345910
86.5	8874014	16283481	30176391	29433191	25859594	22125334	4134572
87.5	9699466	14716747	27321886	30425392	25663419	21565382	3975769
88.5	10893367	13342586	24763032	30977922	25266966	21048775	3825536
89.5	12484207	12180464	22513682	31059225	24648590	20577234	3648292
90.5	14492843	11235427	20567770	30672851	23800821	20153942	3432975
91.5	16917370	10503151	18906560	29854774	22731732	19782718	3203367
92.5	19715850	9974379	17504374	28666611	21464477	19465138	3021973
93.5	22790232	9638256	16332695	27186445	20035064	19196538	2975052
94.5	25976787	9484478	15362848	25499175	18488758	18962409	3122044
95.5	29049053	9504303	14567560	23687971	16875682	18736914	3441961
96.5	31737622	9690600	13921718	21827845	15246299	18484817	3843571
97.5	33766666	10037068	13402603	19981678	13647373	18167078	4218204
98.5	34900918	10536759	12989791	18198542	12118859	17748974	4476356
99.5	34991501	11180063	12664897	16513830	10691975	17208453	4561629
100.5	34007281	11952373	12411244	14950600	9388461	16541992	4454602
101.5	32041842	12831783	12213546	13521584	8220894	15765930	4171922
102.5	29293842	13787302	12057632	12231401	7193781	14912792	3761690
103.5	26027037	14778169	11930259	11078685	6305132	14023856	3296068
104.5	22522106	15754784	11819018	10057953	5548217	13140416	2861295
105.5	19033218	16661586	11712338	9161131	4913277	12296310	2540877
106.5	15758558	17441753	11599589	8378737	4389020	11513532	2384922
107.5	12828075	18043102	11471260	7700758	3963832	10801405	2380805
108.5	10306236	18424144	11319184	7117253	3626665	10158696	2465806
109.5	8204496	18559051	11136791	6618761	3367647	9577349	2571976
110.5	6497664	18440478	10919331	6196537	3178449	9046492	2653368
111.5	5139635	18079687	10664040	5842687	3052470	8555704	2687628
112.5	4075940	17504066	10370219	5550212	2984891	8097066	2668793
113.5	3252315	16752715	10039196	5312999	2972647	7665975	2600435
114.5	2619651	15871117	9674175	5125779	3014334	7261011	2490913
115.5	2136196	14905924	9279971	4984060	3110063	6883243	2350382
116.5	1767970	13900661	8862653	4884044	3261261	6535318	2189047
117.5	1488172	12892764	8429138	4822544	3470393	6220602	2016302
118.5	1276144	11912044	7986761	4796889	3740590	5942486	1840519
119.5	1116244	10980367	7542865	4804824	4075142	5703888	1669291
120.5	996787	10112214	7104436	4844419	4476845	5506940	1510001
121.5	909156	9315771	6677817	4913962	4947185	5352778	1370472
122.5	847086	8594239	6268501	5011859	5485407	5241419	1259339
123.5	806115	7947131	5881015	5136524	6087520	5171661	1185421
124.5	783163	7371431	5518877	5286277	6745375	5141025	1155497
125.5	776240	6862545	5184631	5459231	7445973	5145724	1171128
126.5	784221	6415033	4879923	5653193	8171200	5180714	1226976
127.5	806696	6023140	4605622	5865563	8898145	5239833	1312312
128.5	843869	5681160	4361945	6093255	9600111	5316068	1414236
129.5	896480	5383659	4148602	6332631	10248323	5401939	1520263
130.5	965752	5125609	3964919	6579466	10814164	5489982	1619585
131.5	1053350	4902445	3809958	6828951	11271696	5573280	1703493
132.5	1161326	4710079	3682610	7075730	11600076	5645964	1765479
133.5	1292061	4544879	3581667	7313997	11785516	5703624	1801249
134.5	1448172	4403633	3505873	7537629	11822474	5743556	1808658
135.5	1632388	4283509	3453945	7740379	11713903	5764825	1787538
136.5	1847379	4182001	3424581	7916101	11470577	5768128	1739425
137.5	2095533	4096886	3416435	8059010	11109633	5755500	1667191
138.5	2378687	4026179	3428089	8163949	10652631	5729907	1574635
139.5	2697814	3968097	3457994	8226652	10123412	5694794	1466111
140.5	3052681	3921022	3504413	8243977	9546091	5653637	1346238
141.5	3441523	3883477	3565348	8214088	8943363	5609560	1219762
142.5	3860751	3854101	3638473	8136565	8335293	5565037	1091573
143.5	4304746	3831636	3721078	8012439	7738579	5521696	966899
144.5	4765792	3814907	3810026	7844142	7166283	5480230	851591
145.5	5234169	3802820	3901744	7635367	6627909	5440402	752320
146.5	5698441	3794352	3992255	7390869	6129751	5401134	676203
147.5	6145940	3788547	4077251	7116208	5675368	5360663	629139
148.5	6563410	3784513	4152230	6817458	5266127	5316748	612891
149.5	6937787	3781418	4212672	6500920	4901739	5266907	623140
150.5	7257009	3778489	4254264	6172834	4580733	5208666	650996
151.5	7510811	3775004	4273155	5839141	4300862	5139794	686598
152.5	7691395	3770291	4266203	5505277	4059428	5058519	721703
153.5	7793920	3763722	4231213	5176032	3853523	4963682	750473
154.5	7816756	3754701	4167112	4855455	3680203	4854846	769285
155.5	7761488	3742665	4074059	4546820	3536604	4732327	776297
156.5	7632673	3727073	3953452	4252628	3420008	4597167	771043
157.5	7437398	3707402	3807850	3974654	3327878	4451036	754104
158.5	7184685	3683145	3640802	3714010	3257863	4296101	726836
159.5	6884825	3653808	3456599	3471237	3207783	4134851	691145
160.5	6548692	3618919	3259993	3246390	3175610	3969921	649295
161.5	6187116	3578029	3055895	3039134	3159427	3803920	603757
162.5	5810349	3530723	2849092	2848832	3157403	3639280	557079
163.5	5427648	3476639	2644007	2674622	3167747	3478133	511779
164.5	5047002	3415480	2444518	2515491	3188682	3322235	470243
165.5	4674984	3347036	2253844	2370328	3218413	3172921	434594
166.5	4316716	3271204	2074491	2237976	3255107	3031099	406496
167.5	3975926	3188005	1908267	2117268	3296878	2897269	386926
168.5	3655074	3097602	1756333	2007057	3341786	2771570	375979
169.5	3355515	3000310	1619289	1906240	3387844	2653840	372851
170.5	3077683	2896606	1497276	1813769	3433038	2543674	376059
171.5	2821276	2787122	1390090	1728669	3475355	2440502	383805
172.5	2585436	2672640	1297282	1650041	3512827	2343645	394313
173.5	2368905	2554076	1218256	1577068	3543571	2252375	406031
174.5	2170167	2432449	1152351	1509019	3565847	2165966	417714
175.5	1987560	2308858	1098910	1445250	3578108	2083737	428405
176.5	1819375	2184443	1057333	1385200	3579051	2005081	437408
177.5	1663933	2060349	1027121	1328395	3567662	1929492	444232
178.5	1519645	1937689	1007903	1274439	3543250	1856585	448559
179.5	1385064	1817512	999468	1223013	3505467	1786105	450216
180.5	1258923	1700770	1001773	1173872	3454322	1717932	449161
181.5	1140161	1588298	1014963	1126833	3390165	1652084	445470
182.5	1027946	1480797	1039376	1081773	3313674	1588713	439338
183.5	921679	1378825	1075548	1038619	3225813	1528097	431083
184.5	820997	1282795	1124213	997341	3127792	1470628	421159
185.5	725756	1192979	1186294	957944	3021010	1416796	410171
186.5	635997	1109518	1262895	920459	2906997	1367173	398904
187.5	551915	1032439	1355264	884935	2787360	1322383	388348
188.5	473799	961667	1464758	851436	2663722	1283076	379719
189.5	401974	897041	1592774	820030	2537673	1249899	374446
190.5	336742	838339	1740663	790789	2410728	1223452	374092
191.5	278325	785287	1909609	763780	2284286	1204257	380190
192.5	226816	737578	2100482	739067	2159609	1192711	394007
193.5	182154	694885	2313652	716709	2037802	1189041	416308
194.5	144110	656872	2548785	696758	1919803	1193265	447228
195.5	112294	623202	2804610	679258	1806382	1205149	486277
196.5	86187	593545	3078701	664250	1698146	1224166	532454
197.5	65168	567585	3367267	651770	1595548	1249468	584364
198.5	48565	545017	3665002	641855	1498901	1279868	640313
199.5	35693	525557	3965027	634538	1408393	1313841	698364
200.5	25893	508935	4258945	629856	1324103	1349547	756369
201.5	18561	494902	4537052	627851	1246020	1384877	812018
202.5	13164	483221	4788713	628570	1174060	1417546	862896
203.5	9252	473672	5002907	632063	1108080	1445195	906585
204.5	6454	466045	5168911	638392	1047896	1465539	940784
205.5	4477	460140	5277080	647622	993292	1476522	963451
206.5	3095	455766	5319646	659826	944035	1476473	972961
207.5	2137	452734	5291447	675081	899882	1464256	968237
208.5	1477	450859	5190504	693467	860592	1439380	948869
209.5	1024	449954	5018350	715062	825929	1402064	915174
210.5	715	449835	4780069	739940	795669	1353246	868206
211.5	503	450312	4484014	768164	769605	1294520	809711
212.5	358	451192	4141226	799779	747551	1228021	742012
213.5	259	452281	3764622	834807	729340	1156262	667872
214.5	190	453382	3368040	873238	714832	1081937	590332
215.5	142	454300	2965242	915021	703911	1007723	512556
216.5	109	454839	2569002	960052	696487	936098	437724
217.5	85	454811	2190356	1008170	692496	869184	368990
218.5	69	454038	1838086	1059142	691901	808647	309489
219.5	57	452357	1518454	1112658	694691	755643	262293
220.5	49	449620	1235197	1168326	700877	710814	229979
221.5	43	445707	989721	1225662	710496	674326	213504
222.5	39	440522	781453	1284092	723607	645942	211071
223.5	37	434003	608285	1342952	740284	625112	218642
224.5	36	426119	467042	1401494	760622	611063	231889
225.5	37	416876	353923	1458896	784724	602891	247571
226.5	39	406316	264880	1514271	812698	599641	263714
227.5	42	394514	195928	1566694	844655	600367	279267
228.5	48	381577	143348	1615215	880693	604176	293730
229.5	56	367641	103826	1658890	920893	610261	306904
230.5	68	352862	74515	1696805	965303	617910	318744
231.5	85	337414	53042	1728106	1013928	626515	329276
232.5	110	321483	37489	1752028	1066709	635564	338565
233.5	147	305257	26336	1767920	1123511	644634	346693
234.5	202	288923	18411	1775268	1184100	653381	353762
235.5	285	272659	12824	1773716	1248126	661522	359885
236.5	412	256632	8911	1763081	1315102	668828	365187
237.5	610	240991	6185	1743356	1384387	675105	369804
238.5	918	225867	4294	1714715	1455170	680193	373864
239.5	1406	211369	2986	1677509	1526464	683947	377485
240.5	2183	197586	2083	1632249	1597096	686239	380748
241.5	3425	184585	1459	1579595	1665716	686956	383684
242.5	5415	172413	1028	1520330	1730814	686000	386257
243.5	8601	161100	730	1455337	1790745	683303	388348
244.5	13687	150658	523	1385568	1843773	678842	389747
245.5	21754	141086	378	1312022	1888125	672673	390151
246.5	34430	132374	277	1235712	1922056	664970	389170
247.5	54103	124500	205	1157638	1943930	656075	386345
248.5	84173	117438	155	1078767	1952300	646566	381172
249.5	129287	111157	118	1000008	1945994	637313	373172
250.5	195518	105626	92	922199	1924198	629526	361998
251.5	290348	100810	72	846088	1886523	624768	347680
252.5	422317	96679	58	772329	1833062	624889	331049
253.5	600176	93203	48	701476	1764413	631863	314473
254.5	831410	90356	40	633976	1681688	647494	302751
255.5	1120138	88117	34	570178	1586480	672989	303309
256.5	1464594	86470	30	510333	1480804	708446	323748
257.5	1854682	85404	27	454600	1367015	752346	366907
258.5	2270361	84915	24	403056	1247696	801210	428442
259.5	2681683	85005	23	355703	1125537	849590	499149
260.5	3051194	85685	22	312481	1003206	890518	568159
261.5	3338811	86973	21	273274	883228	916462	624919
262.5	3508573	88894	21	237925	767873	920657	660537
263.5	3535808	91485	21	206240	659065	898524	668972
264.5	3412825	94789	22	178002	558325	848792	647979
265.5	3151363	98861	23	152975	466736	773992	599449
266.5	2780841	103768	25	130915	384941	680098	528985
267.5	2342735	109586	27	111571	313168	575417	444714
268.5	1882589	116404	30	94698	251274	468999	355668
269.5	1441876	124322	33	80054	198811	369019	270141
270.5	1051799	133455	38	67408	155095	281559	194462
271.5	730296	143928	44	56539	119281	210018	132464
272.5	482381	155878	52	47243	90431	155197	85723
273.5	302973	169453	61	39328	67576	115878	54535
274.5	180872	184809	73	32621	49770	89629	38887
275.5	102601	202110	88	26961	36126	73577	36290
276.5	55289	221521	107	22206	25842	64993	40105
277.5	28298	243208	131	18228	18217	61616	45625
278.5	13755	267328	161	14914	12654	61763	51460
279.5	6349	294025	200	12165	8663	64280	57469
280.5	2783	323421	248	9892	5844	68437	63766
281.5	1159	355607	309	8021	3885	73796	70466
282.5	458	390637	385	6486	2545	80102	77642
283.5	172	428510	481	5231	1643	87207	85330
284.5	61	469168	601	4208	1045	95017	93541
285.5	21	512482	751	3378	656	103458	102258
286.5	7	558246	938	2705	405	112460	111447
287.5	2	606167	1169	2163	247	121949	121055
288.5	0	655864	1454	1726	148	131839	131007
289.5	0	706870	1803	1375	88	142027	141211
290.5	0	758629	2229	1094	51	152401	151558
291.5	0	810508	2747	870	30	162831	161920
292.5	0	861811	3370	690	17	173178	172160
293.5	0	911791	4118	548	9	183293	182126
294.5	0	959671	5008	435	5	193024	191664
295.5	0	1004671	6062	345	3	202216	200617
296.5	0	1046030	7299	273	2	210721	208832
297.5	0	1083031	8742	217	0	218398	216165
298.5	0	1115029	10413	172	0	225123	222486
299.5	0	1141474	12334	137	0	230789	227684
300.5	0	1161927	14526	109	0	235313	231671
301.5	0	1176080	17010	87	0	238635	234384
302.5	0	1183760	19803	69	0	240726	235790
303.5	0	1184939	22921	55	0	241583	235881
304.5	0	1179726	26374	44	0	241229	234680
305.5	0	1168364	30173	35	0	239714	232236
306.5	0	1151213	34319	29	0	237112	228622
307.5	0	1128737	38815	23	0	233515	223932
308.5	0	1101482	43653	19	0	229031	218277
309.5	0	1070055	48824	15	0	223779	211780
310.5	0	1035100	54313	12	0	217885	204574
311.5	0	997281	60101	10	0	211478	196795
312.5	0	957259	66164	8	0	204686	188579
313.5	0	915674	72476	7	0	197631	180058
314.5	0	873131	79006	6	0	190429	171360
315.5	0	830189	85723	5	0	183183	162601
316.5	0	787351	92593	4	0	175990	153889
317.5	0	745061	99581	3	0	168929	145318
318.5	0	703698	106653	3	0	162071	136973
319.5	0	663577	113775	2	0	155471	128923
320.5	0	624954	120914	2	0	149174	121228
321.5	0	588025	128041	2	0	143214	113934
322.5	0	552934	135128	2	0	137613	107077
323.5	0	519776	142149	1	0	132385	100684
324.5	0	488604	149083	1	0	127538	94771
325.5	0	459439	155912	1	0	123070	89348
326.5	0	432267	162621	0	0	118978	84416
327.5	0	407053	169199	0	0	115251	79971
328.5	0	383743	175637	0	0	111876	76002
329.5	0	362267	181932	0	0	108840	72493
330.5	0	342545	188081	0	0	106125	69426
331.5	0	324493	194086	0	0	103716	66776
332.5	0	308018	199950	0	0	101594	64517
333.5	0	293030	205679	0	0	99742	62621
334.5	0	279436	211279	0	0	98143	61059
335.5	0	267149	216761	0	0	96782	59800
336.5	0	256080	222132	0	0	95642	58814
337.5	0	246147	227404	0	0	94710	58073
338.5	0	237271	232587	0	0	93972	57550
339.5	0	229379	237692	0	0	93414	57219
340.5	0	222401	242728	0	0	93026	57057
341.5	0	216273	247705	0	0	92796	57042
342.5	0	210933	252632	0	0	92713	57156
343.5	0	206327	257516	0	0	92769	57383
344.5	0	202402	262364	0	0	92953	57706
345.5	0	199108	267178	0	0	93257	58113
346.5	0	196400	271963	0	0	93673	58593
347.5	0	194235	276718	0	0	94191	59136
348.5	0	192570	281441	0	0	94802	59731
349.5	0	191367	286130	0	0	95499	60370
350.5	0	190585	290777	0	0	96272	61046
351.5	0	190185	295374	0	0	97112	61751
352.5	0	190130	299909	0	0	98008	62477
353.5	0	190381	304369	0	0	98950	63218
354.5	0	190895	308735	0	0	99926	63966
355.5	0	191632	312989	0	0	100924	64713
356.5	0	192549	317109	0	0	101932	65453
357.5	0	193599	321069	0	0	102934	66177
358.5	0	194735	324843	0	0	103916	66878
359.5	0	195906	328402	0	0	104862	67545
360.5	0	197061	331713	0	0	105755	68171
361.5	0	198143	334743	0	0	106577	68746
362.5	0	199097	337458	1	0	107311	69260
363.5	0	199865	339821	1	0	107937	69704
364.5	0	200387	341796	1	0	108437	70067
365.5	0	200607	343344	1	0	108790	70339
366.5	0	200465	344430	2	0	108979	70511
367.5	0	199907	345016	2	0	108985	70573
368.5	0	198881	345068	2	0	108790	70516
369.5	0	197339	344553	2	0	108379	70331
370.5	0	195242	343441	2	0	107737	70012
371.5	0	192555	341703	2	0	106852	69553
372.5	0	189255	339318	3	0	105715	68948
373.5	0	185326	336267	3	0	104319	68194
374.5	0	180765	332535	3	0	102661	67290
375.5	0	175582	328114	4	0	100740	66236
376.5	0	169795	323003	4	0	98561	65035
377.5	0	163439	317207	5	0	96130	63690
378.5	0	156558	310735	5	0	93460	62207
379.5	0	149208	303608	6	0	90564	60593
380.5	0	141455	295849	7	0	87462	58859
381.5	0	133374	287491	7	0	84175	57014
382.5	0	125047	278572	8	0	80725	55071
383.5	0	116558	269138	9	0	77141	53041
384.5	0	107997	259240	11	0	73449	50938
385.5	0	99452	248933	12	0	69679	48776
386.5	0	91009	238278	13	0	65860	46568
387.5	0	82750	227339	15	0	62021	44327
388.5	0	74749	216184	17	0	58190	42067
389.5	0	67073	204881	19	0	54395	39800
390.5	0	59779	193500	21	0	50660	37539
391.5	0	52914	182110	23	0	47009	35295
392.5	0	46512	170778	26	0	43463	33078
393.5	0	40599	159572	29	0	40040	30899
394.5	0	35186	148552	33	0	36754	28767
395.5	0	30278	137777	37	0	33618	26691
396.5	0	25867	127302	41	0	30642	24678
397.5	0	21939	117174	46	0	27832	22735
398.5	0	18473	107435	51	0	25192	20869
399.5	0	15441	98121	57	0	22724	19084
400.5	0	12812	89262	64	0	20428	17386
401.5	0	10554	80881	71	0	18301	15777
402.5	0	8630	72995	79	0	16341	14261
403.5	0	7005	65612	88	0	14541	12839
404.5	0	5645	58738	97	0	12896	11512
405.5	0	4516	52370	108	0	11399	10279
406.5	0	3587	46502	120	0	10042	9141
407.5	0	2829	41123	133	0	8817	8095
408.5	0	2215	36217	147	0	7716	7138
409.5	0	1722	31765	162	0	6730	6267
410.5	0	1329	27746	179	0	5851	5479
411.5	0	1019	24135	198	0	5070	4770
412.5	0	776	20908	218	0	4380	4134
413.5	0	586	18038	240	0	3773	3568
414.5	0	440	15499	264	0	3241	3066
415.5	0	329	13262	290	0	2776	2622
416.5	0	243	11302	318	0	2373	2233
417.5	0	179	9593	348	0	2024	1893
418.5	0	131	8109	381	0	1724	1598
419.5	0	95	6827	416	0	1468	1342
420.5	0	69	5725	454	0	1250	1122
421.5	0	50	4782	495	0	1065	934
422.5	0	35	3978	539	0	910	774
423.5	0	25	3297	586	0	782	639
424.5	0	18	2722	636	0	675	526
425.5	0	12	2238	689	0	588	433
426.5	0	9	1834	746	0	518	359
427.5	0	6	1497	807	0	462	302
428.5	0	4	1217	872	0	419	261
429.5	0	3	986	940	0	386	236
430.5	0	2	796	1012	0	362	224
431.5	0	1	640	1089	0	346	223
432.5	0	0	513	1169	0	337	231
433.5	0	0	410	1254	0	333	244
434.5	0	0	326	1343	0	334	260
435.5	0	0	259	1436	0	339	279
436.5	0	0	205	1534	0	348	299
437.5	0	0	162	1636	0	359	321
438.5	0	0	127	1742	0	374	343
439.5	0	0	99	1853	0	390	366
440.5	0	0	78	1967	0	409	390
441.5	0	0	61	2086	0	429	414
442.5	0	0	47	2209	0	451	440
443.5	0	0	36	2336	0	474	465
444.5	0	0	28	2467	0	499	492
445.5	0	0	22	2601	0	524	519
446.5	0	0	17	2738	0	551	547
447.5	0	0	13	2879	0	578	575
448.5	0	0	10	3023	0	606	604
449.5	0	0	7	3169	0	635	633
450.5	0	0	6	3317	0	665	663
451.5	0	0	4	3468	0	694	693
452.5	0	0	3	3620	0	725	724
453.5	0	0	2	3773	0	755	754
454.5	0	0	2	3927	0	786	785
455.5	0	0	1	4082	0	817	816
456.5	0	0	1	4237	0	848	847
457.5	0	0	0	4391	0	878	878
458.5	0	0	0	4544	0	909	909
459.5	0	0	0	4696	0	939	939
460.5	0	0	0	4846	0	969	969
461.5	0	0	0	4994	0	999	999
462.5	0	0	0	5139	0	1028	1028
463.5	0	0	0	5281	0	1056	1056
464.5	0	0	0	5419	0	1084	1084
465.5	0	0	0	5552	0	1110	1110
466.5	0	0	0	5681	0	1136	1136
467.5	0	0	0	5805	0	1161	1161
468.5	0	0	0	5923	0	1185	1185
469.5	0	0	0	6034	0	1207	1207
470.5	0	0	0	6140	0	1228	1228
471.5	0	0	0	6238	0	1248	1248
472.5	0	0	0	6329	0	1266	1266
473.5	0	0	0	6412	0	1282	1282
474.5	0	0	0	6488	0	1298	1298
475.5	0	0	0	6555	0	1311	1311
476.5	0	0	0	6614	0	1323	1323
477.5	0	0	0	6664	0	1333	1333
478.5	0	0	0	6705	0	1341	1341
479.5	0	0	0	6737	0	1347	1347
480.5	0	0	0	6760	0	1352	1352
481.5	0	0	0	6773	0	1355	1355
482.5	0	0	0	6778	0	1356	1356
483.5	0	0	0	6773	0	1355	1355
484.5	0	0	0	6759	0	1352	1352
485.5	0	0	0	6735	0	1347	1347
486.5	0	0	0	6703	0	1341	1341
487.5	0	0	0	6662	0	1332	1332
488.5	0	0	0	6612	0	1322	1322
489.5	0	0	0	6554	0	1311	1311
490.5	0	0	0	6487	0	1297	1297
491.5	0	0	0	6413	0	1283	1283
492.5	0	0	0	6331	0	1266	1266
493.5	0	0	0	6241	0	1248	1248
494.5	0	0	0	6145	0	1229	1229
495.5	0	0	0	6042	0	1208	1208
496.5	0	0	0	5933	0	1187	1187
497.5	0	0	0	5819	0	1164	1164
498.5	0	0	0	5699	0	1140	1140
499.5	0	0	0	5574	0	1115	1115
500.5	0	0	0	5445	0	1089	1089
501.5	0	0	0	5312	0	1062	1062
502.5	0	0	0	5175	0	1035	1035
503.5	0	0	0	5036	0	1007	1007
504.5	0	0	0	4894	0	979	979
505.5	0	0	0	4750	0	950	950
506.5	0	0	0	4604	0	921	921
507.5	0	0	0	4457	0	891	891
508.5	0	0	0	4309	0	862	862
509.5	0	0	0	4161	0	832	832
510.5	0	0	0	4012	0	802	802
511.5	0	0	0	3864	0	773	773
512.5	0	0	0	3717	0	743	743
513.5	0	0	0	3571	0	714	714
514.5	0	0	0	3427	0	685	685
515.5	0	0	0	3284	0	657	657
516.5	0	0	0	3143	0	629	629
517.5	0	0	0	3005	0	601	601
518.5	0	0	0	2869	0	574	574
519.5	0	0	0	2736	0	547	547
520.5	0	0	0	2606	0	521	521
521.5	0	0	0	2479	0	496	496
522.5	0	0	0	2355	0	471	471
523.5	0	0	0	2235	0	447	447
524.5	0	0	0	2118	0	424	424
525.5	0	0	0	2005	0	401	401
526.5	0	0	0	1896	0	379	379
527.5	0	0	0	1790	0	358	358
528.5	0	0	0	1689	0	338	338
529.5	0	0	0	1591	0	318	318
530.5	0	0	0	1497	0	299	299
531.5	0	0	0	1407	0	281	281
532.5	0	0	0	1321	0	264	264
533.5	0	0	0	1239	0	248	248
534.5	0	0	0	1160	0	232	232
535.5	0	0	0	1085	0	217	217
536.5	0	0	0	1014	0	203	203
537.5	0	0	0	946	0	189	189
538.5	0	0	0	882	0	176	176
539.5	0	0	0	822	0	164	164
540.5	0	0	0	764	0	153	153
541.5	0	0	0	710	0	142	142
542.5	0	0	0	659	0	132	132
543.5	0	0	0	611	0	122	122
544.5	0	0	0	565	0	113	113
545.5	0	0	0	523	0	105	105
546.5	0	0	0	483	0	97	97
547.5	0	0	0	446	0	89	89
548.5	0	0	0	411	0	82	82
549.5	0	0	0	378	0	76	76
550.5	0	0	0	348	0	70	70
551.5	0	0	0	319	0	64	64
552.5	0	0	0	293	0	59	59
553.5	0	0	0	269	0	54	54
554.5	0	0	0	246	0	49	49
555.5	0	0	0	225	0	45	45
556.5	0	0	0	206	0	41	41
557.5	0	0	0	188	0	38	38
558.5	0	0	0	171	0	34	34
559.5	0	0	0	156	0	31	31
560.5	0	0	0	142	0	28	28
561.5	0	0	0	129	0	26	26
562.5	0	0	0	117	0	23	23
563.5	0	0	0	106	0	21	21
564.5	0	0	0	96	0	19	19
565.5	0	0	0	87	0	17	17
566.5	0	0	0	78	0	16	16
567.5	0	0	0	71	0	14	14
568.5	0	0	0	64	0	13	13
569.5	0	0	0	58	0	12	12
570.5	0	0	0	52	0	10	10
571.5	0	0	0	47	0	9	9
572.5	0	0	0	42	0	8	8
573.5	0	0	0	38	0	8	8
574.5	0	0	0	34	0	7	7
575.5	0	0	0	30	0	6	6
576.5	0	0	0	27	0	5	5
577.5	0	0	0	24	0	5	5
578.5	0	0	0	22	0	4	4
579.5	0	0	0	19	0	4	4
580.5	0	0	0	17	0	3	3
581.5	0	0	0	15	0	3	3
582.5	0	0	0	14	0	3	3
583.5	0	0	0	12	0	2	2
584.5	0	0	0	11	0	2	2
585.5	0	0	0	9	0	2	2
586.5	0	0	0	8	0	2	2
587.5	0	0	0	7	0	1	1
588.5	0	0	0	7	0	1	1
589.5	0	0	0	6	0	1	1
590.5	0	0	0	5	0	1	1
591.5	0	0	0	4	0	0	0
592.5	0	0	0	4	0	0	0
593.5	0	0	0	3	0	0	0
594.5	0	0	0	3	0	0	0
595.5	0	0	0	3	0	0	0
596.5	0	0	0	2	0	0	0
597.5	0	0	0	2	0	0	0
598.5	0	0	0	2	0	0	0
599.5	0	0	0	2	0	0	0
600.5	0	0	0	1	0	0	0
601.5	0	0	0	1	0	0	0
602.5	0	0	0	1	0	0	0
603.5	0	0	0	0	0	0	0
604.5	0	0	0	0	0	0	0
605.5	0	0	0	0	0	0	0
606.5	0	0	0	0	0	0	0
607.5	0	0	0	0	0	0	0
608.5	0	0	0	0	0	0	0
609.5	0	0	0	0	0	0	0
610.5	0	0	0	0	0	0	0
611.5	0	0	0	0	0	0	0
612.5	0	0	0	0	0	0	0
613.5	0	0	0	0	0	0	0
614.5	0	0	0	0	0	0	0
615.5	0	0	0	0	0	0	0
616.5	0	0	0	0	0	0	0
617.5	0	0	0	0	0	0	0
618.5	0	0	0	0	0	0	0
619.5	0	0	0	0	0	0	0
620.5	0	0	0	0	0	0	0
621.5	0	0	0	0	0	0	0
622.5	0	0	0	0	0	0	0
623.5	0	0	0	0	0	0	0
624.5	0	0	0	0	0	0	0
625.5	0	0	0	0	0	0	0
626.5	0	0	0	0	0	0	0
627.5	0	0	0	0	0	0	0
628.5	0	0	0	0	0	0	0
629.5	0	0	0	0	0	0	0
630.5	0	0	0	0	0	0	0
631.5	0	0	0	0	0	0	0
632.5	0	0	0	0	0	0	0
633.5	0	0	0	0	0	0	0
634.5	0	0	0	0	0	0	0
635.5	0	0	0	0	0	0	0
636.5	0	0	0	0	0	0	0
637.5	0	0	0	0	0	0	0
638.5	0	0	0	0	0	0	0
639.5	0	0	0	0	0	0	0
640.5	0	0	0	0	0	0	0
641.5	0	0	0	0	0	0	0
642.5	0	0	0	0	0	0	0
643.5	0	0	0	0	0	0	0
644.5	0	0	0	0	0	0	0
645.5	0	0	0	0	0	0	0
646.5	0	0	0	0	0	0	0
647.5	0	0	0	0	0	0	0
648.5	0	0	0	0	0	0	0
649.5	0	0	0	0	0	0	0
650.5	0	0	0	0	0	0	0
651.5	0	0	0	0	0	0	0
652.5	0	0	0	0	0	0	0
653.5	0	0	0	0	0	0	0
654.5	0	0	0	0	0	0	0
655.5	0	0	0	0	0	0	0
656.5	0	0	0	0	0	0	0
657.5	0	0	0	0	0	0	0
658.5	0	0	0	0	0	0	0
659.5	0	0	0	0	0	0	0
660.5	0	0	0	0	0	0	0
661.5	0	0	0	0	0	0	0
662.5	0	0	0	0	0	0	0
663.5	0	0	0	0	0	0	0
664.5	0	0	0	0	0	0	0
665.5	0	0	0	0	0	0	0
666.5	0	0	0	0	0	0	0
667.5	0	0	0	0	0	0	0
668.5	0	0	0	0	0	0	0
669.5	0	0	0	0	0	0	0
670.5	0	0	0	0	0	0	0
671.5	0	0	0	0	0	0	0
672.5	0	0	0	0	0	0	0
673.5	0	0	0	0	0	0	0
674.5	0	0	0	0	0	0	0
675.5	0	0	0	0	0	0	0
676.5	0	0	0	0	0	0	0
677.5	0	0	0	0	0	0	0
678.5	0	0	0	0	0	0	0
679.5	0	0	0	0	0	0	0
680.5	0	0	0	0	0	0	0
681.5	0	0	0	0	0	0	0
682.5	0	0	0	0	0	0	0
683.5	0	0	0	0	0	0	0
684.5	0	0	0	0	0	0	0
685.5	0	0	0	0	0	0	0
686.5	0	0	0	0	0	0	0
687.5	0	0	0	0	0	0	0
688.5	0	0	0	0	0	0	0
689.5	0	0	0	0	0	0	0
690.5	0	0	0	0	0	0	0
691.5	0	0	0	0	0	0	0
692.5	0	0	0	0	0	0	0
693.5	0	0	0	0	0	0	0
694.5	0	0	0	0	0	0	0
695.5	0	0	0	0	0	0	0
696.5	0	0	0	0	0	0	0
697.5	0	0	0	0	0	0	0
698.5	0	0	0	0	0	0	0
699.5	0	0	0	0	0	0	0
700.5	0	0	0	0	0	0	0
701.5	0	0	0	0	0	0	0
702.5	0	0	0	0	0	0	0
703.5	0	0	0	0	0	0	0
704.5	0	0	0	0	0	0	0
705.5	0	0	0	0	0	0	0
706.5	0	0	0	0	0	0	0
707.5	0	0	0	0	0	0	0
708.5	0	0	0	0	0	0	0
709.5	0	0	0	0	0	0	0
710.5	0	0	0	0	0	0	0
711.5	0	0	0	0	0	0	0
712.5	0	0	0	0	0	0	0
713.5	0	0	0	0	0	0	0
714.5	0	0	0	0	0	0	0
715.5	0	0	0	0	0	0	0
716.5	0	0	0	0	0	0	0
717.5	0	0	0	0	0	0	0
718.5	0	0	0	0	0	0	0
719.5	0	0	0	0	0	0	0
720.5	0	0	0	0	0	0	0
721.5	0	0	0	0	0	0	0
722.5	0	0	0	0	0	0	0
723.5	0	0	0	0	0	0	0
724.5	0	0	0	0	0	0	0
725.5	0	0	0	0	0	0	0
726.5	0	0	0	0	0	0	0
727.5	0	0	0	0	0	0	0
728.5	0	0	0	0	0	0	0
729.5	0	0	0	0	0	0	0
730.5	0	0	0	0	0	0	0
731.5	0	0	0	0	0	0	0
732.5	0	0	0	0	0	0	0
733.5	0	0	0	0	0	0	0
734.5	0	0	0	0	0	0	0
735.5	0	0	0	0	0	0	0
736.5	0	0	0	0	0	0	0
737.5	0	0	0	0	0	0	0
738.5	0	0	0	0	0	0	0
739.5	0	0	0	0	0	0	0
740.5	0	0	0	0	0	0	0
741.5	0	0	0	0	0	0	0
742.5	0	0	0	0	0	0	0
743.5	0	0	0	0	0	0	0
744.5	0	0	0	0	0	0	0
745.5	0	0	0	0	0	0	0
746.5	0	0	0	0	0	0	0
747.5	0	0	0	0	0	0	0
748.5	0	0	0	0	0	0	0
749.5	0	0	0	0	0	0	0
750.5	0	0	0	0	0	0	0
751.5	0	0	0	0	0	0	0
752.5	0	0	0	0	0	0	0
753.5	0	0	0	0	0	0	0
754.5	0	0	0	0	0	0	0
755.5	0	0	0	0	0	0	0
756.5	0	0	0	0	0	0	0
757.5	0	0	0	0	0	0	0
758.5	0	0	0	0	0	0	0
759.5	0	0	0	0	0	0	0
760.5	0	0	0	0	0	0	0
761.5	0	0	0	0	0	0	0
762.5	0	0	0	0	0	0	0
763.5	0	0	0	0	0	0	0
764.5	0	0	0	0	0	0	0
765.5	0	0	0	0	0	0	0
766.5	0	0	0	0	0	0	0
767.5	0	0	0	0	0	0	0
768.5	0	0	0	0	0	0	0
769.5	0	0	0	0	0	0	0
770.5	0	0	0	0	0	0	0
771.5	0	0	0	0	0	0	0
772.5	0	0	0	0	0	0	0
773.5	0	0	0	0	0	0	0
774.5	0	0	0	0	0	0	0
775.5	0	0	0	0	0	0	0
776.5	0	0	0	0	0	0	0
777.5	0	0	0	0	0	0	0
778.5	0	0	0	0	0	0	0
779.5	0	0	0	0	0	0	0
780.5	0	0	0	0	0	0	0
781.5	0	0	0	0	0	0	0
782.5	0	0	0	0	0	0	0
783.5	0	0	0	0	0	0	0
784.5	0	0	0	0	0	0	0
785.5	0	0	0	0	0	0	0
786.5	0	0	0	0	0	0	0
787.5	0	0	0	0	0	0	0
788.5	0	0	0	0	0	0	0
789.5	0	0	0	0	0	0	0
790.5	0	0	0	0	0	0	0
791.5	0	0	0	0	0	0	0
792.5	0	0	0	0	0	0	0
793.5	0	0	0	0	0	0	0
794.5	0	0	0	0	0	0	0
795.5	0	0	0	0	0	0	0
796.5	0	0	0	0	0	0	0
797.5	0	0	0	0	0	0	0
798.5	0	0	0	0	0	0	0
799.5	0	0	0	0	0	0	0
800.5	0	0	0	0	0	0	0
801.5	0	0	0	0	0	0	0
802.5	0	0	0	0	0	0	0
803.5	0	0	0	0	0	0	0
804.5	0	0	0	0	0	0	0
805.5	0	0	0	0	0	0	0
806.5	0	0	0	0	0	0	0
807.5	0	0	0	0	0	0	0
808.5	0	0	0	0	0	0	0
809.5	0	0	0	0	0	0	0
810.5	0	0	0	0	0	0	0
811.5	0	0	0	0	0	0	0
812.5	0	0	0	0	0	0	0
813.5	0	0	0	0	0	0	0
814.5	0	0	0	0	0	0	0
815.5	0	0	0	0	0	0	0
816.5	0	0	0	0	0	0	0
817.5	0	0	0	0	0	0	0
818.5	0	0	0	0	0	0	0
819.5	0	0	0	0	0	0	0
820.5	0	0	0	0	0	0	0
821.5	0	0	0	0	0	0	0
822.5	0	0	0	0	0	0	0
823.5	0	0	0	0	0	0	0
824.5	0	0	0	0	0	0	0
825.5	0	0	0	0	0	0	0
826.5	0	0	0	0	0	0	0
827.5	0	0	0	0	0	0	0
828.5	0	0	0	0	0	0	0
829.5	0	0	0	0	0	0	0
830.5	0	0	0	0	0	0	0
831.5	0	0	0	0	0	0	0
832.5	0	0	0	0	0	0	0
833.5	0	0	0	0	0	0	0
834.5	0	0	0	0	0	0	0
835.5	0	0	0	0	0	0	0
836.5	0	0	0	0	0	0	0
837.5	0	0	0	0	0	0	0
838.5	0	0	0	0	0	0	0
839.5	0	0	0	0	0	0	0
840.5	0	0	0	0	0	0	0
841.5	0	0	0	0	0	0	0
842.5	0	0	0	0	0	0	0
843.5	0	0	0	0	0	0	0
844.5	0	0	0	0	0	0	0
845.5	0	0	0	0	0	0	0
846.5	0	0	0	0	0	0	0
847.5	0	0	0	0	0	0	0
848.5	0	0	0	0	0	0	0
849.5	0	0	0	0	0	0	0
850.5	0	0	0	0	0	0	0
851.5	0	0	0	0	0	0	0
852.5	0	0	0	0	0	0	0
853.5	0	0	0	0	0	0	0
854.5	0	0	0	0	0	0	0
855.5	0	0	0	0	0	0	0
856.5	0	0	0	0	0	0	0
857.5	0	0	0	0	0	0	0
858.5	0	0	0	0	0	0	0
859.5	0	0	0	0	0	0	0
860.5	0	0	0	0	0	0	0
861.5	0	0	0	0	0	0	0
862.5	0	0	0	0	0	0	0
863.5	0	0	0	0	0	0	0
864.5	0	0	0	0	0	0	0
865.5	0	0	0	0	0	0	0
866.5	0	0	0	0	0	0	0
867.5	0	0	0	0	0	0	0
868.5	0	0	0	0	0	0	0
869.5	0	0	0	0	0	0	0
870.5	0	0	0	0	0	0	0
871.5	0	0	0	0	0	0	0
872.5	0	0	0	0	0	0	0
873.5	0	0	0	0	0	0	0
874.5	0	0	0	0	0	0	0
875.5	0	0	0	0	0	0	0
876.5	0	0	0	0	0	0	0
877.5	0	0	0	0	0	0	0
878.5	0	0	0	0	0	0	0
879.5	0	0	0	0	0	0	0
880.5	0	0	0	0	0	0	0
881.5	0	0	0	0	0	0	0
882.5	0	0	0	0	0	0	0
883.5	0	0	0	0	0	0	0
884.5	0	0	0	0	0	0	0
885.5	0	0	0	0	0	0	0
886.5	0	0	0	0	0	0	0
887.5	0	0	0	0	0	0	0
888.5	0	0	0	0	0	0	0
889.5	0	0	0	0	0	0	0
890.5	0	0	0	0	0	0	0
891.5	0	0	0	0	0	0	0
892.5	0	0	0	0	0	0	0
893.5	0	0	0	0	0	0	0
894.5	0	0	0	0	0	0	0
895.5	0	0	0	0	0	0	0
896.5	0	0	0	0	0	0	0
897.5	0	0	0	0	0	0	0
898.5	0	0	0	0	0	0	0
899.5	0	0	0	0	0	0	0
900.5	0	0	0	0	0	0	0
901.5	0	0	0	0	0	0	0
902.5	0	0	0	0	0	0	0
903.5	0	0	0	0	0	0	0
904.5	0	0	0	0	0	0	0
905.5	0	0	0	0	0	0	0
906.5	0	0	0	0	0	0	0
907.5	0	0	0	0	0	0	0
908.5	0	0	0	0	0	0	0
909.5	0	0	0	0	0	0	0
910.5	0	0	0	0	0	0	0
911.5	0	0	0	0	0	0	0
912.5	0	0	0	0	0	0	0
913.5	0	0	0	0	0	0	0
914.5	0	0	0	0	0	0	0
915.5	0	0	0	0	0	0	0
916.5	0	0	0	0	0	0	0
917.5	0	0	0	0	0	0	0
918.5	0	0	0	0	0	0	0
919.5	0	0	0	0	0	0	0
920.5	0	0	0	0	0	0	0
921.5	0	0	0	0	0	0	0
922.5	0	0	0	0	0	0	0
923.5	0	0	0	0	0	0	0
924.5	0	0	0	0	0	0	0
925.5	0	0	0	0	0	0	0
926.5	0	0	0	0	0	0	0
927.5	0	0	0	0	0	0	0
928.5	0	0	0	0	0	0	0
929.5	0	0	0	0	0	0	0
930.5	0	0	0	0	0	0	0
931.5	0	0	0	0	0	0	0
932.5	0	0	0	0	0	0	0
933.5	0	0	0	0	0	0	0
934.5	0	0	0	0	0	0	0
935.5	0	0	0	0	0	0	0
936.5	0	0	0	0	0	0	0
937.5	0	0	0	0	0	0	0
938.5	0	0	0	0	0	0	0
939.5	0	0	0	0	0	0	0
940.5	0	0	0	0	0	0	0
941.5	0	0	0	0	0	0	0
942.5	0	0	0	0	0	0	0
943.5	0	0	0	0	0	0	0
944.5	0	0	0	0	0	0	0
945.5	0	0	0	0	0	0	0
946.5	0	0	0	0	0	0	0
947.5	0	0	0	0	0	0	0
948.5	0	0	0	0	0	0	0
949.5	0	0	0	0	0	0	0
950.5	0	0	0	0	0	0	0
951.5	0	0	0	0	0	0	0
952.5	0	0	0	0	0	0	0
953.5	0	0	0	0	0	0	0
954.5	0	0	0	0	0	0	0
955.5	0	0	0	0	0	0	0
956.5	0	0	0	0	0	0	0
957.5	0	0	0	0	0	0	0
958.5	0	0	0	0	0	0	0
959.5	0	0	0	0	0	0	0
960.5	0	0	0	0	0	0	0
961.5	0	0	0	0	0	0	0
962.5	0	0	0	0	0	0	0
963.5	0	0	0	0	0	0	0
964.5	0	0	0	0	0	0	0
965.5	0	0	0	0	0	0	0
966.5	0	0	0	0	0	0	0
967.5	0	0	0	0	0	0	0
968.5	0	0	0	0	0	0	0
969.5	0	0	0	0	0	0	0
970.5	0	0	0	0	0	0	0
971.5	0	0	0	0	0	0	0
972.5	0	0	0	0	0	0	0
973.5	0	0	0	0	0	0	0
974.5	0	0	0	0	0	0	0
975.5	0	0	0	0	0	0	0
976.5	0	0	0	0	0	0	0
977.5	0	0	0	0	0	0	0
978.5	0	0	0	0	0	0	0
979.5	0	0	0	0	0	0	0
980.5	0	0	0	0	0	0	0
981.5	0	0	0	0	0	0	0
982.5	0	0	0	0	0	0	0
983.5	0	0	0	0	0	0	0
984.5	0	0	0	0	0	0	0
985.5	0	0	0	0	0	0	0
986.5	0	0	0	0	0	0	0
987.5	0	0	0	0	0	0	0
988.5	0	0	0	0	0	0	0
989.5	0	0	0	0	0	0	0
990.5	0	0	0	0	0	0	0
991.5	0	0	0	0	0	0	0
992.5	0	0	0	0	0	0	0
993.5	0	0	0	0	0	0	0
994.5	0	0	0	0	0	0	0
995.5	0	0	0	0	0	0	0
996.5	0	0	0	0	0	0	0
997.5	0	0	0	0	0	0	0
998.5	0	0	0	0	0	0	0
999.5	0	0	0	0	0	0	0
Percentile	Size (nm)	Size (nm)	Size (nm)	Size (nm)	Size (nm)
0	35.0	30.0	25.0	20.0	26.0
1	45.7	53.7	51.9	49.4	49.8
2	47.6	55.3	55.2	52.6	53.3
3	49.6	56.5	57.5	54.6	56.0
4	51.8	57.5	59.4	56.2	58.2
5	54.6	58.4	61.1	57.5	60.1
6	57.7	59.2	62.5	58.6	61.6
7	60.5	60.0	63.7	59.7	63.0
8	62.6	60.7	64.8	60.6	64.1
9	64.1	61.5	65.8	61.5	65.2
10	65.2	62.2	66.6	62.4	66.1
11	66.2	63.0	67.5	63.2	67.0
12	67.0	63.7	68.2	64.0	67.8
13	67.6	64.5	68.9	64.9	68.6
14	68.2	65.2	69.5	65.8	69.3
15	68.7	66.0	70.1	66.7	70.0
16	69.2	66.7	70.7	67.6	70.7
17	69.7	67.5	71.2	68.6	71.4
18	70.1	68.2	71.7	69.6	72.0
19	70.5	69.0	72.2	70.7	72.6
20	71.0	69.7	72.6	71.8	73.3
21	71.3	70.4	73.1	72.9	73.9
22	71.7	71.0	73.5	74.1	74.5
23	72.1	71.7	73.9	75.2	75.1
24	72.5	72.4	74.3	76.3	75.7
25	72.9	73.0	74.7	77.3	76.3
26	73.3	73.6	75.1	78.2	76.9
27	73.7	74.2	75.5	79.1	77.5
28	74.1	74.8	75.8	80.0	78.1
29	74.6	75.4	76.2	80.7	78.7
30	75.0	75.9	76.6	81.4	79.3
31	75.5	76.5	76.9	82.1	79.9
32	76.0	77.0	77.3	82.8	80.5
33	76.6	77.6	77.6	83.4	81.1
34	77.3	78.1	78.0	84.0	81.6
35	78.0	78.7	78.3	84.5	82.2
36	78.8	79.2	78.7	85.0	82.8
37	79.8	79.8	79.0	85.6	83.4
38	81.0	80.4	79.4	86.1	83.9
39	82.4	80.9	79.7	86.6	84.5
40	84.1	81.5	80.1	87.1	85.1
41	85.7	82.1	80.4	87.5	85.6
42	87.3	82.8	80.8	88.0	86.2
43	88.6	83.5	81.2	88.5	86.8
44	89.8	84.2	81.6	88.9	87.3
45	90.8	84.9	82.0	89.4	87.9
46	91.6	85.8	82.4	89.9	88.5
47	92.4	86.7	82.8	90.3	89.1
48	93.1	87.7	83.2	90.8	89.7
49	93.7	88.8	83.7	91.3	90.3
50	94.3	90.0	84.1	91.8	90.9
51	94.8	91.4	84.6	92.3	91.5
52	95.3	92.8	85.1	92.8	92.2
53	95.8	94.4	85.6	93.3	92.8
54	96.2	96.0	86.2	93.8	93.6
55	96.7	97.5	86.8	94.4	94.3
56	97.1	99.0	87.4	94.9	95.1
57	97.5	100.3	88.1	95.5	96.0
58	97.9	101.5	88.8	96.1	96.9
59	98.3	102.7	89.6	96.8	98.0
60	98.7	103.7	90.4	97.5	99.2
61	99.1	104.7	91.3	98.3	100.7
62	99.5	105.6	92.2	99.1	102.5
63	99.9	106.5	93.3	99.9	104.8
64	100.3	107.3	94.4	100.9	108.1
65	100.8	108.2	95.6	101.9	112.6
66	101.2	109.0	96.8	103.1	117.3
67	101.6	109.8	98.2	104.5	121.0
68	102.0	110.6	99.5	106.0	123.7
69	102.5	111.4	101.0	107.8	125.8
70	103.0	112.3	102.4	109.9	127.6
71	103.5	113.2	103.9	112.3	129.1
72	104.1	114.1	105.4	115.0	130.5
73	104.7	115.0	107.0	117.9	131.8
74	105.4	116.0	108.5	120.9	133.1
75	106.1	117.1	110.1	123.8	134.3
76	107.0	118.3	111.8	126.5	135.6
77	108.1	119.6	113.5	128.9	136.8
78	109.6	121.1	115.3	131.1	138.1
79	111.8	122.8	117.3	133.2	139.5
80	116.4	124.7	119.6	135.1	141.1
81	130.5	127.0	122.1	137.0	142.7
82	139.2	129.6	125.2	138.8	144.7
83	143.3	132.6	128.9	140.5	146.9
84	146.2	136.0	133.5	142.3	149.6
85	148.5	139.7	138.7	144.1	153.0
86	150.5	143.6	143.7	145.9	157.0
87	152.3	147.5	148.2	147.9	161.5
88	154.1	151.5	152.4	150.1	166.1
89	155.9	155.5	156.7	152.5	170.5
90	157.8	159.6	161.8	155.4	174.7
91	159.7	163.8	169.9	158.9	178.8
92	161.9	168.4	185.5	163.6	183.1
93	164.4	173.8	195.3	170.1	187.9
94	167.5	181.0	200.5	179.7	194.1
95	171.6	195.8	204.2	195.8	204.1
96	178.2	228.3	207.6	216.2	222.7
97	253.8	291.5	211.2	227.7	237.5
98	261.2	305.6	216.0	236.1	246.3
99	265.2	322.8	337.2	245.1	254.0
100	288.0	432.0	457.0	603.0	297.0

## Sheet: Figure 3C
	Left blot:	Alix + TSG101			Right blot: Flotillin-1 + CD9
	Left blot: Alix				Right blot: CD63
	Left blot: Calnexin + TSG101				Right blot: H2B + CD9

## Sheet: Figure 3E
DNA gel RNase protection assay on Evs
				RNase	-	+	+	+	+	-
				Proteinase	-	-	+	-	+	-
				SDS	-	-	-	+	+	+
			Ladder	Empty lane							ddH2O

## Sheet: Figure 3H
HEK293T reporter cells
12 x EV additions from MDA-MB-231 donor cells expressing NT sgRNA or T sgRNA
Conditions:	HEK293T reporter cells treated with vehicle (PBS)
	HEK293T reporter cells treated with EV from NT sgRNA donor cells
	HEK293T reporter cells treated with EV from T sgRNA donor cells
%eGFP+ cells within mCherry+ cells
	1	2	3	Avg	StDev
Reporter cells + vehicle	0.012	0.0035	0	0.00516667	0.00617117
Reporter cells + NT sgRNA	0.033	0.00802	0.00226	0.0144267	0.0163408
Reporter cells + T sgRNA	0.037	0.072	0.11	0.073	0.0365103

[truncated: 40 more sheets: Figure 3I, Figure 4B, Figure 4C, Figure 4E, Figure 4F, Figure 4G, Figure 5D, Figure 5E, Supplementary Figure 1B, Supplementary Figure 1C, Supplementary Figure 3C, Supplementary Figure 3D, Supplementary Figure 3E, Supplementary Figure 3F, Supplementary Figure 4B, Supplementary Figure 4D, Supplementary Figure 4F, Supplementary Figure 4H, Supplementary Figure 4J, Supplementary Figure 5B …]
